# Supplementary material for: Nickel catalyzed C-N coupling of haloarenes with B2N4 reagents
Source: Nat Commun. 2025 Apr 3;16:3202. doi: 10.1038/s41467-025-58438-6 (PMC11968942; doi:10.1038/s41467-025-58438-6)
Supplement: Supplementary file 3 — Supplementary Data 1 [file 41467_2025_58438_MOESM3_ESM.xlsx]

## Sheet: Sheet1
A1
	Charge=	0	Multiplicity=	2
	B	-1.6001	0.816686	-0.59977
	B	1.7134	-0.218746	0.245481
	N	-0.752855	1.68311	-1.34992
	N	-2.29831	1.23572	0.580648
	N	2.376	0.987855	0.609911
	N	2.32791	-1.24057	-0.538525
	C	-0.663456	3.10633	-1.14654
	H	0.261059	3.40452	-0.621658
	H	-0.664833	3.63483	-2.11125
	H	-1.51512	3.46778	-0.565771
	C	0.196263	1.19027	-2.31805
	H	1.23587	1.39665	-2.01395
	H	0.085694	0.11189	-2.44322
	H	0.050477	1.6658	-3.30006
	C	-3.53751	0.633504	1.00723
	H	-4.03927	0.140077	0.171474
	H	-3.39987	-0.111308	1.81004
	H	-4.22321	1.40091	1.39623
	C	-1.67098	2.00252	1.62819
	H	-2.28647	2.86178	1.93811
	H	-1.50652	1.38346	2.52783
	H	-0.695942	2.37441	1.31132
	C	3.47432	1.56245	-0.129959
	H	3.25711	2.6109	-0.386068
	H	4.41694	1.561	0.439466
	H	3.6377	1.0209	-1.06417
	C	1.97461	1.79024	1.73994
	H	2.81451	1.94766	2.43386
	H	1.62534	2.78919	1.43198
	H	1.16675	1.30046	2.28601
	C	3.74282	-1.52826	-0.518417
	H	4.21693	-1.3905	-1.50267
	H	4.25871	-0.890795	0.202423
	H	3.91847	-2.57407	-0.221235
	C	1.57192	-2.19283	-1.31841
	H	1.9822	-2.27165	-2.33634
	H	1.59599	-3.20504	-0.881636
	H	0.527379	-1.88452	-1.40086
	C	-2.11472	-1.57416	-0.4664
	C	-1.33402	-2.02432	0.594728
	H	-1.68588	-2.94582	1.05437
	C	-0.151208	-1.52601	1.12427
	O	-1.85264	-0.43783	-1.18298
	O	0.375989	-0.34662	0.661132
	C	-3.25865	-2.35265	-1.00741
	H	-4.19469	-1.7764	-0.982541
	H	-3.09573	-2.61551	-2.06178
	H	-3.41372	-3.27898	-0.449599
	C	0.593788	-2.16969	2.23711
	H	1.61207	-2.45404	1.93171
	H	0.710206	-1.48495	3.08984
	H	0.086348	-3.06985	2.59187
A2
	Charge=	0	Multiplicity=	1
	Br	-1.75841	-1.06797	-0.88336
	B	1.03217	0.017535	0.019215
	B	-0.651449	0.202512	0.146485
	N	1.73927	0.778459	-0.966598
	N	1.68836	-0.899883	0.904176
	N	-1.31395	1.15579	0.922386
	C	3.05404	0.482167	-1.49567
	H	3.03187	0.534225	-2.59392
	H	3.82767	1.19026	-1.15997
	H	3.3703	-0.525851	-1.22287
	C	1.13656	1.90993	-1.63463
	H	1.09547	1.75945	-2.72465
	H	0.117865	2.07716	-1.27445
	H	1.70481	2.83687	-1.46114
	C	0.943974	-1.86065	1.68888
	H	-0.093949	-1.91979	1.35184
	H	1.37399	-2.86886	1.59572
	H	0.949515	-1.60903	2.76184
	C	3.08667	-0.878377	1.27903
	H	3.17798	-0.908144	2.3748
	H	3.65257	-1.73919	0.890011
	H	3.57477	0.035709	0.937967
	C	-2.74476	1.3483	1.06408
	H	-3.03742	2.34435	0.708318
	H	-3.29135	0.596524	0.495115
	H	-3.03772	1.27622	2.11891
	C	-0.557868	2.12957	1.69367
	H	-0.782004	3.15049	1.35758
	H	-0.816215	2.06607	2.75833
	H	0.515095	1.95625	1.58363
A5
	Charge=	0	Multiplicity=	1
	Br	1.73868	-1.228	-0.794356
	N	1.60465	1.21775	0.76187
	B	0.837385	0.280391	0.072083
	C	3.04715	1.21572	0.922825
	H	3.31275	1.18143	1.98637
	H	3.48949	0.356174	0.420132
	H	3.47865	2.13267	0.503167
	C	0.988931	2.35422	1.42934
	H	1.23089	2.3482	2.49909
	H	1.3603	3.29733	1.00866
	H	-0.096873	2.32671	1.31934
	B	-0.837391	0.280228	-0.072272
	Br	-1.73836	-1.22819	0.794396
	C	-3.04751	1.21515	-0.922773
	H	-3.47911	2.13213	-0.503301
	H	-3.31316	1.18058	-1.9863
	H	-3.48968	0.35564	-0.419847
	C	-0.989513	2.35405	-1.42943
	H	-1.23189	2.34821	-2.49908
	H	-1.36078	3.29705	-1.00841
	H	0.096335	2.32659	-1.31983
	N	-1.605	1.21743	-0.761905
A6
	Charge=	0	Multiplicity=	1
	B	4.6e-05	0.218366	5.8e-05
	N	-1.25568	-0.428315	0.043593
	N	1.25537	-0.428959	-0.043615
	C	-1.42953	-1.76709	0.573672
	H	-2.23201	-1.76532	1.32395
	H	-1.7113	-2.49258	-0.202893
	H	-0.518998	-2.117	1.06182
	C	-2.51493	0.174956	-0.335506
	H	-3.18181	0.285893	0.531729
	H	-2.36179	1.15876	-0.779312
	H	-3.03842	-0.452418	-1.0699
	C	2.5149	0.173841	0.335219
	H	2.3622	1.1583	0.77777
	H	3.03769	-0.452999	1.07057
	H	3.18215	0.283296	-0.531911
	C	1.4285	-1.7679	-0.573512
	H	2.23053	-1.76655	-1.32429
	H	1.71054	-2.49329	0.203054
	H	0.517577	-2.11768	-1.06102
	Cl	0.000706	2.04693	6.2e-05
A7
	Charge=	0	Multiplicity=	2
	N	1.56641	1.27144	-0.014613
	B	0.832657	0.050996	-0.101348
	C	2.65937	-1.47963	0.758657
	H	2.52694	-2.32595	1.44938
	N	1.43764	-1.23865	0.026687
	H	3.50964	-1.73262	0.10499
	H	2.93432	-0.606021	1.3532
	C	0.943462	-2.42725	-0.630495
	H	1.68084	-2.82015	-1.34789
	H	0.735401	-3.23294	0.090469
	H	0.017323	-2.21723	-1.17046
	C	2.96879	1.40538	-0.330507
	H	3.57557	1.69385	0.542118
	H	3.3699	0.473213	-0.732054
	H	3.11683	2.18477	-1.09319
	C	0.930617	2.5392	0.259288
	H	1.42515	3.06018	1.093
	H	0.973873	3.21451	-0.609564
	H	-0.118306	2.39118	0.521298
	C	-1.46651	-0.737462	0.101599
	O	-0.544505	0.204489	-0.306573
	N	-2.80677	-0.373339	0.003339
	C	-3.42779	0.117392	1.2283
	H	-3.08132	1.12957	1.50263
	H	-4.51575	0.151263	1.10742
	H	-3.19488	-0.557738	2.05626
	C	-3.14385	0.427231	-1.15609
	H	-4.23139	0.450882	-1.27891
	H	-2.7882	1.468	-1.08082
	H	-2.70115	-0.016206	-2.05201
	H	-1.20746	-1.28479	1.01106
A8
	Charge=	0	Multiplicity=	2
	B	-2.2e-05	-0.766429	-0.000136
	N	1.27389	-0.164183	-0.040854
	N	-1.2739	-0.164011	0.040096
	C	1.55899	1.20611	-0.424191
	H	1.8703	1.82632	0.42964
	H	2.37807	1.22915	-1.15633
	H	0.686271	1.66979	-0.887186
	C	2.46535	-0.920146	0.278352
	H	2.98767	-0.505327	1.153
	H	2.19993	-1.95702	0.501355
	H	3.17936	-0.914835	-0.558647
	C	-2.46562	-0.919916	-0.278035
	H	-2.20025	-1.95636	-0.503015
	H	-3.17825	-0.916107	0.560176
	H	-2.98961	-0.503986	-1.15116
	C	-1.55868	1.20607	0.424356
	H	-1.87016	1.82691	-0.428968
	H	-2.37753	1.22888	1.15678
	H	-0.685788	1.66934	0.88745
A9
	Charge=	0	Multiplicity=	2
	Br	2.36985	-0.914279	0.946589
	N	0.804729	-1.49297	-1.45872
	B	1.46548	-0.49541	-0.731214
	C	0.699204	-2.88454	-1.08677
	H	1.06032	-3.53496	-1.89478
	H	1.28396	-3.08678	-0.18854
	H	-0.34775	-3.15723	-0.889048
	C	-0.002613	-1.15439	-2.61467
	H	0.276389	-1.76787	-3.4812
	H	-1.06931	-1.33573	-2.4108
	H	0.125839	-0.104425	-2.87805
	O	1.59451	0.766595	-1.25405
	C	1.835	1.90762	-0.515475
	C	0.949204	2.35725	0.452628
	H	1.20813	3.30895	0.910613
	C	3.07514	2.61182	-0.914679
	H	3.9644	2.00212	-0.69797
	H	3.09618	2.81128	-1.99429
	H	3.18005	3.56286	-0.387888
	C	-0.22553	1.77187	0.907063
	C	-1.12776	2.38894	1.91271
	H	-1.28472	1.71581	2.76786
	H	-0.715287	3.32818	2.28823
	H	-2.12527	2.59949	1.50122
	O	-0.54218	0.512871	0.482001
	B	-1.84999	0.050067	0.245891
	N	-2.12406	-1.27083	0.693717
	N	-2.76889	0.869033	-0.475338
	C	-3.22278	-2.07742	0.216896
	H	-2.86909	-3.08829	-0.033297
	H	-4.02557	-2.19437	0.961477
	H	-3.65649	-1.64412	-0.687024
	C	-1.3284	-1.92221	1.71191
	H	-1.85856	-1.98387	2.67533
	H	-1.08687	-2.95184	1.41209
	H	-0.385967	-1.39047	1.85922
	C	-4.19992	0.867066	-0.280076
	H	-4.54704	1.86717	0.023731
	H	-4.75141	0.600285	-1.19466
	H	-4.48673	0.169255	0.50874
	C	-2.31949	1.93956	-1.33605
	H	-2.84563	1.90717	-2.3011
	H	-2.50623	2.93494	-0.89931
	H	-1.24911	1.8532	-1.53671
B₂(NMe₂)₄
	Charge=	0	Multiplicity=	1
	B	0.85564	-1.5e-05	-1.3e-05
	B	-0.855645	-3e-06	-1e-06
	N	1.56147	0.877578	-0.893577
	N	1.56147	-0.877594	0.893565
	N	-1.56149	-0.893838	-0.877322
	N	-1.56146	0.893844	0.877326
	C	2.91628	0.706974	-1.37403
	H	2.93175	0.757392	-2.47346
	H	3.60894	1.48341	-1.01228
	H	3.3163	-0.267534	-1.08854
	C	0.878358	1.94042	-1.5959
	H	0.828731	1.74961	-2.6812
	H	-0.14265	2.05594	-1.22147
	H	1.39166	2.9056	-1.46724
	C	0.878361	-1.94042	1.59592
	H	1.39166	-2.9056	1.46727
	H	0.828744	-1.74959	2.68122
	H	-0.14265	-2.05594	1.2215
	C	2.91628	-0.706981	1.37401
	H	2.93176	-0.757374	2.47344
	H	3.60894	-1.48343	1.01228
	H	3.3163	0.26752	1.08849
	C	-2.91625	-1.37433	-0.7065
	H	-3.60898	-1.01282	-1.48299
	H	-2.93166	-2.47377	-0.756638
	H	-3.31623	-1.08862	0.267959
	C	-0.878415	-1.59649	-1.93998
	H	-0.828782	-2.68173	-1.74884
	H	-1.39177	-1.46813	-2.90517
	H	0.142583	-1.22209	-2.05566
	C	-2.91622	1.37435	0.706521
	H	-3.60895	1.01286	1.48302
	H	-2.93162	2.47379	0.756659
	H	-3.31622	1.08865	-0.267934
	C	-0.878372	1.59648	1.93998
	H	-0.828726	2.68173	1.74884
	H	-1.39172	1.46813	2.90517
	H	0.142623	1.22208	2.05564
DMF
	Charge=	0	Multiplicity=	1
	C	-0.860026	-0.642545	-0.000291
	O	-1.95468	-0.090683	0.000149
	N	0.34273	-0.019952	-2.4e-05
	C	1.58101	-0.76146	7e-05
	H	2.1792	-0.523617	-0.8873
	H	2.17891	-0.523991	0.887737
	H	1.36688	-1.83279	-0.000183
	C	0.429676	1.42194	-1.5e-05
	H	0.964776	1.7772	0.88794
	H	0.966056	1.77703	-0.887253
	H	-0.581406	1.82914	-0.000746
	H	-0.74008	-1.74545	0.000195
Int1'
	Charge=	0	Multiplicity=	2
	Ni	-0.179833	-0.161078	-0.367095
	C	-2.70503	-1.40693	-0.029485
	C	-3.3197	-0.176901	0.237687
	H	-4.38454	-0.1907	0.447337
	C	-2.68085	1.07646	0.239268
	O	-1.46024	-1.56895	-0.294643
	O	-1.44178	1.28	0.008276
	C	-3.52922	-2.65875	-0.018652
	H	-3.47128	-3.15172	-0.994553
	H	-3.12373	-3.36606	0.711962
	H	-4.57782	-2.4698	0.217982
	C	-3.49653	2.30349	0.525439
	H	-3.43594	2.99556	-0.320637
	H	-4.54645	2.07698	0.719896
	H	-3.08284	2.83162	1.39047
	C	1.85019	1.096	1.20345
	C	1.69006	2.45497	1.0192
	C	1.45374	2.99028	-0.261665
	C	1.37174	2.16029	-1.36107
	C	1.50291	0.758651	-1.22057
	C	1.73573	0.235545	0.0857
	H	2.06098	0.684851	2.18537
	H	1.75877	3.11622	1.8782
	H	1.3526	4.06437	-0.384237
	H	1.2227	2.57219	-2.35518
	H	1.64559	0.136842	-2.10121
	Br	2.38844	-1.58506	0.247383
Int1
	Charge=	0	Multiplicity=	2
	Ni	-0.287096	-0.870493	-0.041228
	C	-3.05049	-0.564148	0.060269
	C	-2.9204	0.833726	0.016559
	H	-3.84249	1.40738	0.037408
	C	-1.72174	1.56806	-0.051636
	O	-2.08205	-1.40672	0.042753
	O	-0.545128	1.06844	-0.083825
	C	-4.423	-1.16668	0.134806
	H	-4.58593	-1.84003	-0.713396
	H	-4.51769	-1.77751	1.03899
	H	-5.21327	-0.413342	0.139203
	C	-1.79562	3.06846	-0.093122
	H	-1.23969	3.49494	0.748624
	H	-1.31515	3.44223	-1.00361
	H	-2.82066	3.44356	-0.060534
	C	2.35056	0.105454	0.037784
	O	1.65166	-0.92572	-0.103176
	N	3.68209	0.100089	0.048067
	C	4.43275	1.32706	0.215919
	H	5.07082	1.26026	1.10261
	H	5.06883	1.50427	-0.657035
	H	3.74706	2.16732	0.333911
	C	4.4442	-1.1224	-0.106732
	H	5.08647	-1.05257	-0.989941
	H	5.07791	-1.28015	0.771316
	H	3.76259	-1.96352	-0.218637
	H	1.89173	1.09525	0.159898
Int2'
	Charge=	0	Multiplicity=	2
	Ni	0.169594	-0.75368	-0.395641
	C	-2.19787	-0.802229	1.17769
	C	-2.90595	-0.153106	0.153592
	H	-3.92443	0.152609	0.365287
	C	-2.42368	0.071002	-1.13941
	O	-0.990049	-1.2181	1.08632
	O	-1.23576	-0.217743	-1.54083
	C	-2.86886	-1.05761	2.48923
	H	-2.82721	-2.12447	2.72741
	H	-2.3242	-0.537205	3.28388
	H	-3.9085	-0.728295	2.49684
	C	-3.31174	0.677429	-2.17573
	H	-3.36375	0.023699	-3.05144
	H	-4.32056	0.856427	-1.80225
	H	-2.88237	1.62524	-2.51613
	C	0.651648	1.40871	1.39511
	C	0.919665	2.74896	1.69438
	C	1.2099	3.65586	0.678477
	C	1.23592	3.23563	-0.64901
	C	0.969216	1.90159	-0.97469
	C	0.672653	1.03146	0.061843
	H	0.434186	0.698246	2.18626
	H	0.903187	3.06922	2.73298
	H	1.4202	4.69327	0.922094
	H	1.46154	3.93778	-1.44742
	H	0.986019	1.57574	-2.01066
	Br	2.2771	-1.62739	-0.155477
Int2
	Charge=	0	Multiplicity=	2
	Ni	0.26015	-0.441398	-0.434357
	C	-1.16848	1.29082	1.36119
	C	-1.17899	2.30315	0.383397
	H	-1.65157	3.24106	0.654859
	C	-0.646899	2.21617	-0.909763
	O	-0.65846	0.130381	1.2296
	O	-0.063333	1.19402	-1.41528
	C	-1.79733	1.57184	2.69327
	H	-2.43551	0.736247	2.99357
	H	-1.01171	1.6562	3.45243
	H	-2.37979	2.49475	2.6954
	C	-0.774931	3.3872	-1.83476
	H	-1.35284	3.09731	-2.71847
	H	-1.25999	4.24137	-1.36025
	H	0.214685	3.68843	-2.19123
	C	2.32505	0.5285	1.35142
	C	3.56024	1.12753	1.61788
	C	4.44865	1.40619	0.581876
	C	4.10539	1.088	-0.730798
	C	2.87314	0.492264	-1.01219
	C	1.99817	0.229253	0.03534
	H	1.63811	0.302718	2.16167
	H	3.82181	1.37034	2.64519
	H	5.40816	1.86869	0.796468
	H	4.79226	1.30124	-1.54641
	H	2.60986	0.250345	-2.03937
	Br	1.09168	-2.60832	-0.05932
	C	-2.55825	-0.371116	-1.02995
	O	-1.59685	-1.16277	-1.12838
	N	-3.55583	-0.506744	-0.158418
	C	-4.63863	0.452458	-0.098287
	H	-5.59829	-0.04396	-0.270654
	H	-4.66373	0.92671	0.888716
	H	-4.49223	1.22199	-0.858179
	C	-3.58728	-1.60771	0.784303
	H	-3.71317	-1.22001	1.79911
	H	-4.42882	-2.27084	0.560035
	H	-2.65184	-2.16152	0.715732
	H	-2.65757	0.516149	-1.67655
Int3''
	Charge=	0	Multiplicity=	2
	Ni	-1.01585	-0.155778	0.058229
	C	-2.61429	-1.27523	2.22411
	C	-3.20786	-2.21564	1.36962
	H	-4.01184	-2.82061	1.77614
	C	-2.80023	-2.48041	0.050435
	O	-1.64908	-0.496725	1.92159
	O	-1.89505	-1.85207	-0.585757
	C	-3.11773	-1.14705	3.63171
	H	-3.52278	-0.14015	3.78178
	H	-3.89275	-1.87763	3.87046
	H	-2.289	-1.26023	4.33764
	C	-3.45914	-3.59777	-0.704834
	H	-3.96659	-3.19584	-1.5884
	H	-2.69718	-4.29363	-1.07165
	H	-4.18372	-4.14855	-0.102207
	C	-3.00112	1.8247	0.728341
	C	-4.23326	2.48279	0.64215
	C	-5.14215	2.14875	-0.357868
	C	-4.8188	1.14957	-1.27513
	C	-3.58981	0.490302	-1.20124
	C	-2.68745	0.83425	-0.197935
	H	-2.31241	2.07032	1.53126
	H	-4.47674	3.25178	1.37219
	H	-6.09837	2.66135	-0.421642
	H	-5.5201	0.880736	-2.06228
	H	-3.33249	-0.275	-1.92667
	Br	-0.420964	0.54353	-2.24628
	B	3.48577	-0.429144	0.117758
	B	2.04335	-1.23139	-0.371442
	N	4.32377	-1.11049	1.07734
	N	3.88047	0.849973	-0.386723
	N	0.920523	-1.3618	0.63493
	N	2.00253	-1.89751	-1.61461
	C	5.0809	-0.459113	2.12258
	H	4.74246	-0.815923	3.1096
	H	6.16386	-0.655096	2.06994
	H	4.92927	0.622882	2.10116
	C	4.21325	-2.53193	1.29833
	H	3.78015	-2.77162	2.28608
	H	3.5862	-2.99367	0.528581
	H	5.19675	-3.02526	1.2594
	C	3.02607	1.63627	-1.24603
	H	2.03348	1.18569	-1.33221
	H	2.90702	2.66527	-0.872014
	H	3.4521	1.71943	-2.2603
	C	5.21531	1.40546	-0.306311
	H	5.54076	1.73226	-1.30498
	H	5.27974	2.2861	0.351873
	H	5.93136	0.661145	0.04659
	C	0.464186	-2.73768	0.905218
	H	1.27459	-3.32822	1.35954
	H	-0.370652	-2.71594	1.61455
	H	0.126067	-3.24829	0.007053
	C	1.30216	-0.796452	1.94572
	H	0.418483	-0.694336	2.57969
	H	2.02294	-1.45264	2.45392
	H	1.75351	0.187964	1.82268
	C	0.88344	-2.59826	-2.21685
	H	1.02828	-3.68937	-2.18942
	H	-0.057395	-2.3385	-1.73418
	H	0.791984	-2.30535	-3.27018
	C	3.13229	-1.85715	-2.5212
	H	3.43362	-2.87053	-2.82239
	H	2.87841	-1.30669	-3.44016
	H	3.99324	-1.37176	-2.05532
	C	0.122269	2.58435	0.298999
	O	0.018448	1.47713	0.86093
	N	0.924446	3.5555	0.739067
	C	1.06571	4.79894	0.012366
	H	0.834315	5.6483	0.662245
	H	2.09284	4.9109	-0.353119
	H	0.384493	4.80609	-0.840029
	C	1.81036	3.33815	1.86549
	H	2.8333	3.14508	1.51756
	H	1.82075	4.22752	2.50039
	H	1.4617	2.4816	2.44167
	H	-0.449042	2.83381	-0.607244
Int3-A1
	Charge=	0	Multiplicity=	3
	Ni	-2.06222	0.407213	-0.272641
	C	-1.3115	3.20088	0.007588
	C	-0.767288	2.9338	1.27822
	H	-0.20107	3.73249	1.74886
	C	-0.870509	1.72465	1.99071
	O	-1.98923	2.38927	-0.698462
	O	-1.50524	0.685195	1.62223
	C	-1.07675	4.55798	-0.597634
	H	-2.03302	5.02933	-0.84595
	H	-0.512642	5.2264	0.056765
	H	-0.529878	4.44679	-1.54048
	C	-0.159389	1.60729	3.31098
	H	-0.829902	1.19104	4.06889
	H	0.672348	0.899967	3.20294
	H	0.243368	2.558	3.66808
	C	-4.80032	0.10577	-1.44196
	C	-6.17993	-0.119213	-1.45501
	C	-6.85617	-0.369851	-0.261553
	C	-6.13643	-0.390846	0.933395
	C	-4.75755	-0.166279	0.923811
	C	-4.03504	0.089462	-0.258023
	H	-4.30601	0.299656	-2.39821
	H	-6.72888	-0.099039	-2.39578
	H	-7.92962	-0.545347	-0.262272
	H	-6.65285	-0.58429	1.87304
	H	-4.22281	-0.195873	1.87599
	Br	0.574931	0.302558	-1.2417
	N	1.04217	-2.62965	-0.91478
	B	0.19502	-1.57502	-0.295124
	C	-1.79711	-2.11323	-1.70628
	H	-1.54221	-3.17221	-1.86758
	N	-1.36381	-1.63636	-0.390492
	H	-2.88453	-2.00771	-1.80263
	H	-1.32114	-1.52151	-2.49566
	C	-2.01955	-2.44416	0.642477
	H	-3.10175	-2.43803	0.470374
	H	-1.68373	-3.49349	0.632392
	H	-1.8263	-2.01883	1.62823
	C	1.26029	-2.71815	-2.34322
	H	0.471612	-3.28926	-2.86555
	H	1.31048	-1.72459	-2.79186
	H	2.21028	-3.23398	-2.55248
	C	0.911446	-3.96946	-0.373754
	H	0.074405	-4.53469	-0.825208
	H	1.82577	-4.55092	-0.563197
	H	0.748304	-3.96694	0.707666
	O	0.45756	-1.43472	1.17068
	C	1.24393	-2.00426	2.02345
	C	2.64224	-2.04318	1.97567
	H	3.12894	-2.71984	2.66892
	C	0.540612	-2.62694	3.18019
	H	-0.163459	-3.3906	2.83246
	H	1.2291	-3.06559	3.90228
	H	-0.062412	-1.86096	3.68062
	C	3.47299	-1.18599	1.26309
	C	4.94923	-1.33279	1.2965
	H	5.43159	-0.373921	1.51323
	H	5.25717	-2.07329	2.03429
	H	5.31364	-1.65519	0.314589
	O	2.9394	-0.173697	0.643924
	B	3.5908	0.815632	-0.182361
	N	3.44147	2.14925	0.258425
	N	4.29936	0.377639	-1.32004
	C	3.27209	3.26322	-0.648327
	H	2.25481	3.67537	-0.55145
	H	3.97867	4.07939	-0.441317
	H	3.39868	2.9497	-1.68594
	C	3.01975	2.46233	1.60647
	H	3.54386	3.35428	1.97479
	H	1.939	2.6675	1.65347
	H	3.24286	1.64041	2.29015
	C	5.25829	1.19686	-2.02551
	H	6.16928	0.616149	-2.22616
	H	4.87872	1.55135	-2.99534
	H	5.53936	2.06505	-1.42581
	C	4.06456	-0.903073	-1.94669
	H	3.6916	-0.778201	-2.97377
	H	4.99144	-1.49358	-2.00602
	H	3.31584	-1.47285	-1.39082
Int3-A2
	Charge=	0	Multiplicity=	2
	Ni	-1.19096	-0.222898	0.111898
	C	-3.6822	-1.52103	0.445374
	C	-3.90864	-1.5211	-0.935803
	H	-4.85394	-1.93296	-1.27252
	C	-3.02903	-1.05594	-1.931
	O	-2.64097	-1.07531	1.04078
	O	-1.87983	-0.54305	-1.74165
	C	-4.72672	-2.08172	1.36157
	H	-5.58798	-2.4738	0.818657
	H	-4.2965	-2.88021	1.97352
	H	-5.06541	-1.30239	2.05207
	C	-3.45656	-1.14698	-3.36671
	H	-4.40732	-1.66786	-3.49083
	H	-3.55165	-0.138139	-3.78277
	H	-2.68748	-1.65776	-3.95329
	C	-2.70504	1.81388	1.50384
	C	-3.42415	3.00705	1.62306
	C	-3.70275	3.77478	0.495017
	C	-3.26645	3.34599	-0.756732
	C	-2.53951	2.15903	-0.88271
	C	-2.24126	1.41078	0.253514
	H	-2.52435	1.21026	2.3908
	H	-3.77371	3.32315	2.60316
	H	-4.2677	4.69817	0.58936
	H	-3.48943	3.9314	-1.64579
	H	-2.2008	1.83616	-1.86429
	Br	0.049298	-2.38157	0.054296
	B	3.3039	0.024988	-0.104933
	B	1.74897	0.201452	0.578609
	N	4.08551	-1.12518	-0.193652
	N	1.57374	0.080586	1.96526
	N	0.593646	0.810039	-0.249852
	C	5.42388	-1.24102	-0.74612
	H	6.13764	-1.51523	0.040526
	H	5.44775	-2.03189	-1.50489
	H	5.74598	-0.305872	-1.20119
	C	3.63343	-2.39565	0.353351
	H	4.32035	-2.7292	1.1422
	H	2.62529	-2.30677	0.757441
	H	3.62207	-3.1657	-0.427915
	C	0.579603	2.26723	0.044548
	H	1.58078	2.6862	-0.110997
	H	-0.114779	2.77853	-0.624582
	H	0.275112	2.45493	1.07645
	C	0.797186	0.642753	-1.70552
	H	-0.055397	1.06351	-2.24432
	H	1.70598	1.16138	-2.03281
	H	0.87084	-0.42148	-1.93902
	C	0.299615	0.171233	2.64868
	H	0.415983	0.660827	3.62255
	H	-0.413521	0.776396	2.08436
	H	-0.130031	-0.82713	2.81588
	C	2.60872	-0.421554	2.84912
	H	2.69975	0.218073	3.73537
	H	2.37004	-1.43739	3.1957
	H	3.57579	-0.448117	2.34385
	Br	4.13769	1.7214	-0.717561
Int3
	Charge=	0	Multiplicity=	2
	Ni	0.6582	-0.319406	0.20387
	C	2.33161	0.705593	2.29846
	C	2.13287	2.01163	1.81625
	H	2.70667	2.80493	2.28298
	C	1.20523	2.38734	0.836647
	O	1.7275	-0.339869	1.88496
	O	0.457249	1.59063	0.169309
	C	3.3207	0.479896	3.40132
	H	4.1356	-0.151729	3.0311
	H	3.74286	1.40974	3.78562
	H	2.8471	-0.067549	4.22167
	C	1.01275	3.83606	0.512098
	H	1.21937	4.00645	-0.549953
	H	-0.033259	4.11525	0.677958
	H	1.65282	4.48665	1.10979
	C	3.43003	-0.838402	-0.496829
	C	4.62676	-0.618593	-1.1815
	C	4.68657	0.312845	-2.21741
	C	3.54738	1.03485	-2.56029
	C	2.34635	0.830874	-1.87127
	C	2.29686	-0.108701	-0.846928
	H	3.38548	-1.57183	0.302946
	H	5.51132	-1.18762	-0.904125
	H	5.61878	0.477374	-2.75116
	H	3.5826	1.7731	-3.35829
	H	1.47403	1.42815	-2.12556
	Br	0.52975	-2.55436	-0.595882
	N	-3.64445	1.66037	-0.059488
	B	-2.60209	0.794655	-0.53237
	C	-1.26805	0.054922	-2.53433
	H	-1.68335	0.004175	-3.55462
	N	-1.8995	1.09126	-1.75399
	H	-0.184256	0.222046	-2.64708
	H	-1.40688	-0.924181	-2.06926
	C	-1.57991	2.41037	-2.24815
	H	-2.06227	2.64573	-3.21103
	H	-1.85984	3.18042	-1.5268
	H	-0.49256	2.49385	-2.4046
	C	-4.26067	2.73157	-0.815546
	H	-3.94113	3.73461	-0.492603
	H	-4.04319	2.63055	-1.88023
	H	-5.35216	2.69143	-0.694497
	C	-4.27141	1.48092	1.23079
	H	-4.04582	2.3011	1.93081
	H	-5.36594	1.43713	1.13033
	H	-3.94297	0.546938	1.69607
	B	-2.25496	-0.63531	0.360701
	N	-2.96962	-1.81712	0.043922
	N	-1.20996	-0.526063	1.44176
	C	-2.93197	-3.13597	0.661027
	H	-3.89657	-3.63328	0.508446
	H	-2.15451	-3.77037	0.213788
	H	-2.76462	-3.0829	1.73365
	C	-3.77972	-1.86608	-1.16329
	H	-3.35322	-2.56657	-1.89728
	H	-4.79733	-2.21165	-0.936657
	H	-3.84649	-0.883272	-1.63533
	C	-0.936041	-1.61422	2.39173
	H	-0.065993	-1.34311	2.99684
	H	-1.78535	-1.77096	3.07002
	H	-0.70574	-2.53846	1.86422
	C	-1.28813	0.719444	2.22627
	H	-2.06176	0.635155	3.00144
	H	-0.331693	0.906314	2.7262
	H	-1.52588	1.57038	1.58708
Int4''
	Charge=	0	Multiplicity=	2
	Ni	-0.139045	-0.03766	-0.343041
	C	1.45922	2.20961	-1.15008
	C	1.5125	2.69983	0.166255
	H	2.1578	3.55265	0.350411
	C	0.736318	2.239	1.24236
	O	0.758434	1.2231	-1.54831
	O	-0.071259	1.25282	1.21152
	C	2.27171	2.89462	-2.21026
	H	2.82028	3.75782	-1.82909
	H	2.9851	2.18552	-2.64275
	H	1.6205	3.22074	-3.02704
	C	0.836492	2.95037	2.56144
	H	-0.152307	3.30504	2.86887
	H	1.16919	2.24769	3.33301
	H	1.52391	3.79792	2.53591
	C	2.25887	-0.888501	1.08989
	C	3.47173	-1.57191	1.20978
	C	3.9131	-2.40626	0.183928
	C	3.13744	-2.55433	-0.964763
	C	1.92616	-1.86815	-1.08544
	C	1.47949	-1.02973	-0.060009
	H	1.91706	-0.254878	1.90695
	H	4.06991	-1.4527	2.11091
	H	4.85512	-2.93993	0.279979
	H	3.47214	-3.2039	-1.77093
	H	1.33121	-1.99448	-1.99061
	N	-1.11783	-1.39761	0.558397
	C	-1.30295	-2.59507	-0.224911
	H	-0.443567	-3.29184	-0.201116
	H	-2.17424	-3.15764	0.15201
	H	-1.50549	-2.34775	-1.27468
	C	-0.767463	-1.72887	1.91572
	H	-1.62939	-2.20844	2.40999
	H	0.079207	-2.4347	2.00933
	H	-0.522632	-0.820833	2.47518
	C	-3.04411	-0.051524	-1.32117
	O	-1.92227	0.470087	-1.46033
	N	-3.80722	-0.007241	-0.228223
	C	-5.08611	-0.682807	-0.18679
	H	-5.07627	-1.46263	0.582819
	H	-5.88523	0.026671	0.050626
	H	-5.29412	-1.14272	-1.15446
	C	-3.40675	0.702618	0.968453
	H	-4.08778	1.54327	1.1448
	H	-3.45515	0.030202	1.83022
	H	-2.38425	1.06253	0.860782
	H	-3.51549	-0.610578	-2.14669
Int4
	Charge=	0	Multiplicity=	2
	Ni	0.082759	0.688013	-0.765354
	C	2.29108	-1.11547	-0.830512
	C	2.75055	-0.667958	0.415585
	H	3.5899	-1.19654	0.854767
	C	2.27608	0.466488	1.09578
	O	1.30237	-0.618102	-1.47461
	O	1.31112	1.21001	0.715115
	C	2.99235	-2.25235	-1.50767
	H	3.36436	-1.9297	-2.48516
	H	3.82854	-2.63693	-0.921656
	H	2.28418	-3.0656	-1.69515
	C	2.9452	0.880833	2.37227
	H	3.31049	1.90861	2.28429
	H	2.21263	0.878048	3.18622
	H	3.778	0.229783	2.6429
	C	-1.30961	-0.550723	1.4364
	C	-2.1763	-1.47822	2.02059
	C	-2.88991	-2.37108	1.22301
	C	-2.73402	-2.33902	-0.161675
	C	-1.86462	-1.41673	-0.750113
	C	-1.15054	-0.523072	0.050633
	H	-0.762251	0.148486	2.06696
	H	-2.293	-1.49778	3.10195
	H	-3.56601	-3.08955	1.67885
	H	-3.28665	-3.0335	-0.790653
	H	-1.74994	-1.4057	-1.83326
	N	-1.04319	2.15083	-0.69609
	C	-2.24662	2.0534	-1.4962
	H	-3.08357	1.56889	-0.964693
	H	-2.58857	3.06093	-1.77791
	H	-2.05386	1.49877	-2.4205
	C	-1.32877	2.7613	0.580008
	H	-1.66192	3.79958	0.429251
	H	-2.13974	2.24863	1.12705
	H	-0.43473	2.77381	1.2066
Int5''
	Charge=	0	Multiplicity=	2
	Ni	-0.763568	-0.180575	-0.676225
	C	-3.06561	-0.968458	0.872618
	C	-3.69226	0.267801	0.638776
	H	-4.65541	0.431398	1.11464
	C	-3.18408	1.31101	-0.158035
	O	-1.94014	-1.33596	0.393141
	O	-2.06996	1.29571	-0.777351
	C	-3.75165	-1.97013	1.76181
	H	-4.70569	-1.60917	2.15303
	H	-3.93003	-2.90144	1.21324
	H	-3.10299	-2.22792	2.60624
	C	-3.99719	2.56914	-0.304251
	H	-4.22665	2.74904	-1.36011
	H	-4.93529	2.53889	0.254922
	H	-3.41427	3.43172	0.037432
	C	1.46393	-1.14654	1.33786
	C	2.42128	-0.63359	2.20353
	C	3.69281	-0.293693	1.73396
	C	3.9897	-0.481854	0.388464
	C	3.03797	-1.00951	-0.487135
	C	1.76217	-1.34171	-0.020744
	H	0.463093	-1.37549	1.69794
	H	2.16696	-0.483304	3.24964
	H	4.43695	0.117271	2.41039
	H	4.97278	-0.220567	0.004575
	H	3.29628	-1.14304	-1.53215
	N	0.713043	-1.808	-0.884307
	C	0.169019	-3.10779	-0.450735
	H	-0.70143	-3.34396	-1.06573
	H	0.92161	-3.90107	-0.56918
	H	-0.158557	-3.06367	0.585524
	C	1.08538	-1.90687	-2.2988
	H	1.87386	-2.65674	-2.46582
	H	0.198541	-2.20666	-2.8619
	H	1.42083	-0.937051	-2.66676
	C	1.59259	1.74892	-1.11128
	O	0.67381	1.04172	-1.55628
	N	1.646	2.34818	0.086893
	C	2.77338	3.18596	0.439602
	H	2.45342	4.22433	0.579011
	H	3.22834	2.83588	1.37218
	H	3.52314	3.15074	-0.353241
	C	0.555686	2.29109	1.03859
	H	0.961364	2.19051	2.04906
	H	-0.05022	3.20408	0.991384
	H	-0.087063	1.43086	0.812999
	H	2.48872	1.94576	-1.72256
Int5
	Charge=	0	Multiplicity=	2
	Ni	0.412794	0.105311	-0.006649
	C	3.07649	-0.864387	0.009047
	C	3.5364	0.461925	-0.0961
	H	4.61298	0.604071	-0.122984
	C	2.74842	1.6221	-0.166303
	O	1.85098	-1.22563	0.050722
	O	1.46579	1.65815	-0.143262
	C	4.08758	-1.97389	0.082282
	H	3.95576	-2.53902	1.01117
	H	3.92756	-2.6824	-0.737314
	H	5.11744	-1.61352	0.036645
	C	3.42469	2.95765	-0.276532
	H	3.09748	3.4714	-1.18674
	H	3.13345	3.59772	0.563115
	H	4.51348	2.87835	-0.293214
	C	-3.30068	-0.509434	-0.930095
	C	-4.37987	0.375539	-0.966742
	C	-4.48532	1.40952	-0.04333
	C	-3.494	1.56242	0.927911
	C	-2.41237	0.692661	0.967405
	C	-2.30576	-0.350257	0.035949
	H	-3.24521	-1.31151	-1.6578
	H	-5.14407	0.243804	-1.72795
	H	-5.32834	2.09328	-0.07869
	H	-3.55772	2.36828	1.65374
	H	-1.62628	0.82393	1.71025
	N	-1.13427	-1.20165	0.108474
	C	-1.0218	-2.16978	-0.992965
	H	-0.065885	-2.68445	-0.887661
	H	-1.83314	-2.91087	-0.967614
	H	-1.03677	-1.64886	-1.95229
	C	-1.06583	-1.9349	1.39362
	H	-1.89366	-2.65327	1.47369
	H	-0.115835	-2.47063	1.43452
	H	-1.11152	-1.23858	2.23146
Ni(acac)₂
	Charge=	0	Multiplicity=	1
	Ni	2e-06	-1e-06	-0.000184
	C	2.52813	-1.22892	0.000101
	C	3.19354	0	0.000177
	H	4.27747	0	0.00031
	C	2.52813	1.22892	5.3e-05
	O	1.25486	-1.37575	-5.1e-05
	O	1.25486	1.37575	-0.000113
	C	3.31033	-2.50428	0.000176
	H	3.04885	-3.10275	-0.877763
	H	4.38668	-2.32696	0.000425
	H	3.04845	-3.10291	0.877883
	C	3.31033	2.50428	9e-05
	H	3.04856	3.10286	0.877867
	H	4.38668	2.32696	0.000203
	H	3.04874	3.1028	-0.877778
	C	-2.52813	-1.22892	2.9e-05
	C	-3.19354	0	0.000312
	H	-4.27747	0	0.000607
	C	-2.52813	1.22892	9e-05
	O	-1.25486	-1.37575	-0.000322
	O	-1.25486	1.37575	-0.000279
	C	-3.31033	-2.50428	8.9e-05
	H	-3.04836	-3.10298	0.877726
	H	-4.38668	-2.32696	0.000469
	H	-3.04894	-3.10269	-0.87792
	C	-3.31033	2.50428	0.000262
	H	-3.0487	3.10267	0.878214
	H	-3.0486	3.103	-0.877431
	H	-4.38668	2.32696	0.000193
Ni(phen)Cl
	Charge=	0	Multiplicity=	2
	C	3.16981	1.26153	8.8e-05
	C	3.43586	-0.077009	1.3e-05
	C	2.3813	-1.04377	-1.5e-05
	C	1.04633	-0.586056	4.3e-05
	C	0.767587	0.811209	-6.2e-05
	C	1.82502	1.74731	5.5e-05
	N	-0.547132	1.16515	-0.000274
	C	-0.842069	2.4652	-0.000184
	C	0.139295	3.46529	4.4e-05
	C	1.47477	3.11202	0.000125
	C	2.58764	-2.43785	-9.4e-05
	C	1.48945	-3.27764	-7.3e-05
	C	0.199357	-2.738	9e-05
	N	-0.035587	-1.41991	0.000197
	Ni	-1.73372	-0.468378	-4.9e-05
	Cl	-3.91693	-0.199295	0.0001
	H	3.97992	1.98567	0.000158
	H	4.46155	-0.435494	-1.2e-05
	H	-1.89901	2.71806	-0.000384
	H	-0.164921	4.50624	0.000122
	H	2.25545	3.86789	0.000252
	H	3.59904	-2.83399	-0.000163
	H	1.60914	-4.3556	-0.000155
	H	-0.676314	-3.38027	0.000233
Ni(phen)Cl₂
	Charge=	0	Multiplicity=	1
	C	-3.65091	-0.682397	0.004983
	C	-3.65091	0.682381	-0.004811
	C	-2.42744	1.42251	-0.008609
	C	-1.21266	0.706996	-0.002487
	C	-1.21265	-0.706999	0.002486
	C	-2.42743	-1.42252	0.008676
	N	0.012903	-1.30153	0.000975
	C	0.060034	-2.63422	0.009777
	C	-1.09778	-3.42258	0.019741
	C	-2.34235	-2.82802	0.018349
	C	-2.34237	2.82801	-0.018349
	C	-1.0978	3.42258	-0.019879
	C	0.060019	2.63423	-0.009963
	N	0.012896	1.30154	-0.001084
	Ni	1.46196	4e-06	-1.7e-05
	Cl	3.01443	-1.56766	-0.046194
	Cl	3.01442	1.56767	0.04631
	H	-4.58536	-1.23567	0.009274
	H	-4.58537	1.23565	-0.009038
	H	1.05007	-3.07597	0.007749
	H	-0.990584	-4.50128	0.027629
	H	-3.25028	-3.42413	0.024655
	H	-3.2503	3.42412	-0.024607
	H	-0.99061	4.50128	-0.027839
	H	1.05005	3.07598	-0.008023
PhBr
	Charge=	0	Multiplicity=	1
	C	2.17246	1.20566	1e-06
	C	0.779371	1.2146	0
	C	0.099874	4e-06	0
	C	0.779368	-1.2146	2e-06
	C	2.17245	-1.20566	2e-06
	C	2.8707	-1e-06	2e-06
	H	2.70902	2.15003	1e-06
	H	0.231331	2.15112	-1e-06
	H	0.231318	-2.15111	2e-06
	H	2.70901	-2.15004	3e-06
	H	3.9565	-7e-06	3e-06
	Br	-1.80236	0	-2e-06
PhNMe₂
	Charge=	0	Multiplicity=	1
	C	-0.545322	-1.20842	-0.030379
	C	-1.93437	-1.19755	0.015705
	C	-2.64823	-7e-06	0.036147
	C	-1.93438	1.19753	0.015554
	C	-0.545321	1.2084	-0.030523
	C	0.186	-7e-06	-0.067868
	H	-0.024384	-2.15987	-0.035345
	H	-2.46417	-2.147	0.042043
	H	-3.73337	-1.5e-05	0.075724
	H	-2.46417	2.14698	0.041751
	H	-0.024404	2.15985	-0.035662
	N	1.56458	1e-05	-0.149444
	C	2.28154	-1.23948	0.057781
	H	3.35066	-1.05433	-0.050016
	H	2.10608	-1.67569	1.05344
	H	1.99865	-1.98965	-0.688597
	C	2.28143	1.23951	0.058042
	H	2.10518	1.67594	1.05347
	H	3.35064	1.0543	-0.048771
	H	1.99916	1.98957	-0.688692
TS1''
	Charge=	0	Multiplicity=	2
	Ni	-0.36976	-0.166469	0.962321
	C	-3.18391	0.182689	0.802221
	C	-3.01457	1.52285	0.410705
	H	-3.91587	2.07453	0.159324
	C	-1.80031	2.23259	0.347496
	O	-2.24701	-0.636955	1.09055
	O	-0.650345	1.7675	0.643574
	C	-4.57684	-0.376459	0.876534
	H	-5.34443	0.362915	0.638789
	H	-4.67687	-1.22004	0.184475
	H	-4.77005	-0.772597	1.87884
	C	-1.82782	3.66484	-0.10916
	H	-1.27223	3.75964	-1.04949
	H	-2.83995	4.04321	-0.267116
	H	-1.31872	4.30428	0.618863
	C	1.37765	-0.495302	-1.59388
	C	1.36853	0.537478	-2.52498
	C	0.169052	0.981307	-3.08578
	C	-1.0307	0.356989	-2.73161
	C	-1.04875	-0.673793	-1.79972
	C	0.153003	-1.0346	-1.16919
	H	2.3096	-0.846822	-1.16213
	H	2.31273	0.990023	-2.81933
	H	0.171201	1.78623	-3.81475
	H	-1.96735	0.674861	-3.18308
	H	-1.97729	-1.15984	-1.51939
	Br	0.20095	-2.65668	-0.083314
	C	2.20301	0.979378	0.952081
	O	1.57765	0.028442	1.46969
	N	3.52716	1.00325	0.798673
	C	4.1877	2.13611	0.186148
	H	4.90712	2.58218	0.880051
	H	4.72525	1.81669	-0.712899
	H	3.44718	2.88817	-0.09106
	C	4.35746	-0.114864	1.19702
	H	4.96711	-0.440535	0.34848
	H	5.02597	0.176768	2.01318
	H	3.72048	-0.935565	1.525
	H	1.68263	1.87103	0.574669
TS1
	Charge=	0	Multiplicity=	2
	Ni	-0.162322	-0.234881	-0.482628
	C	-2.68055	-0.88008	0.676883
	C	-3.21428	0.341578	0.231073
	H	-4.25394	0.542044	0.469314
	C	-2.537	1.30905	-0.52437
	O	-1.4852	-1.2875	0.478064
	O	-1.30859	1.2433	-0.885464
	C	-3.56334	-1.81873	1.44523
	H	-3.64011	-2.77414	0.91627
	H	-3.11499	-2.03684	2.41971
	H	-4.56785	-1.42091	1.5998
	C	-3.27268	2.53636	-0.970372
	H	-3.26351	2.59893	-2.06339
	H	-4.30822	2.55348	-0.626296
	H	-2.76189	3.43185	-0.602383
	C	1.71209	0.385603	1.56265
	C	2.07003	1.65829	1.98562
	C	2.41978	2.6493	1.06092
	C	2.42568	2.36385	-0.301612
	C	2.08135	1.09225	-0.76162
	C	1.65882	0.138545	0.180761
	H	1.43765	-0.389291	2.27098
	H	2.07773	1.87844	3.04956
	H	2.7067	3.63653	1.40954
	H	2.72017	3.12306	-1.02068
	H	2.12367	0.849493	-1.819
	Br	1.68973	-1.82053	-0.47833
TS2''
	Charge=	0	Multiplicity=	2
	Ni	-1.12354	0.113277	0.109776
	C	-1.78997	2.68399	-1.02921
	C	-1.81777	3.30045	0.226691
	H	-1.89633	4.38306	0.243294
	C	-1.789	2.63553	1.47027
	O	-1.67917	1.42924	-1.25277
	O	-1.71292	1.38292	1.6429
	C	-1.8811	3.53944	-2.2603
	H	-2.79472	3.30214	-2.81531
	H	-1.87956	4.60692	-2.03031
	H	-1.04303	3.31576	-2.9288
	C	-1.85805	3.46714	2.72224
	H	-2.73665	3.18489	3.31104
	H	-0.983257	3.25812	3.34717
	H	-1.89993	4.5395	2.51952
	C	-3.31969	-1.24447	-1.18787
	C	-4.58757	-1.82957	-1.25449
	C	-5.38628	-1.90986	-0.11519
	C	-4.9145	-1.39692	1.09222
	C	-3.64708	-0.812769	1.16059
	C	-2.8424	-0.744414	0.023501
	H	-2.70698	-1.18676	-2.08481
	H	-4.94844	-2.22071	-2.20366
	H	-6.3717	-2.36553	-0.168748
	H	-5.53233	-1.44789	1.98656
	H	-3.28513	-0.413413	2.10655
	Br	0.166372	-1.32418	-1.79979
	N	1.72268	-3.22578	-0.19806
	B	1.43654	-1.82317	-0.185045
	C	-0.987693	-2.66508	1.17023
	H	-0.315252	-3.42257	1.60362
	N	-0.298438	-1.38363	1.11445
	H	-1.89341	-2.63475	1.79375
	H	-1.27785	-2.9924	0.168048
	C	-0.158691	-0.90954	2.48433
	H	-1.14074	-0.659491	2.91597
	H	0.275397	-1.68873	3.12399
	H	0.473065	-0.018801	2.51836
	C	0.928148	-4.3026	-0.750486
	H	0.617196	-5.01811	0.02561
	H	0.034756	-3.92185	-1.24395
	H	1.51252	-4.86718	-1.49244
	C	2.97101	-3.74246	0.330728
	H	2.81907	-4.3681	1.22449
	H	3.47101	-4.37083	-0.421136
	H	3.6534	-2.93134	0.595629
	B	2.66201	-0.70697	0.295481
	N	3.54141	-0.055307	-0.64229
	N	2.92932	-0.491679	1.70624
	C	4.80532	0.551946	-0.269601
	H	5.5807	0.259744	-0.991344
	H	4.77273	1.65417	-0.267736
	H	5.12834	0.21752	0.716805
	C	3.37592	-0.002424	-2.07752
	H	3.34316	1.03687	-2.44436
	H	4.22326	-0.486404	-2.58712
	H	2.45952	-0.495648	-2.39282
	C	3.3289	0.773525	2.27269
	H	2.62494	1.06704	3.07051
	H	4.33481	0.763912	2.72653
	H	3.30782	1.55923	1.51552
	C	2.81649	-1.52479	2.70282
	H	3.79808	-1.95161	2.97551
	H	2.3712	-1.13845	3.63122
	H	2.18764	-2.34543	2.34708
	C	1.09526	1.84993	-0.67379
	O	0.647157	1.24981	0.321134
	N	1.71306	3.03309	-0.619881
	C	2.17731	3.69328	-1.82138
	H	1.64366	4.64014	-1.96117
	H	3.24922	3.90587	-1.753
	H	1.99772	3.05377	-2.68769
	C	1.83058	3.76844	0.623177
	H	2.88173	3.98852	0.835564
	H	1.28609	4.71625	0.546273
	H	1.41003	3.17311	1.43339
	H	0.999915	1.43954	-1.69202
TS2-A1
	Charge=	0	Multiplicity=	3
	Ni	2.19754	-0.287819	-0.263394
	C	1.70449	-3.0507	0.274341
	C	1.12095	-2.73626	1.509
	H	0.607619	-3.53708	2.03203
	C	1.11337	-1.46449	2.11314
	O	2.30587	-2.22823	-0.499263
	O	1.70051	-0.427812	1.66732
	C	1.60473	-4.45727	-0.237246
	H	2.58547	-4.81227	-0.566673
	H	1.20223	-5.14858	0.505566
	H	0.952041	-4.47582	-1.1179
	C	0.325495	-1.27358	3.3763
	H	0.899143	-0.696497	4.10689
	H	-0.567712	-0.683433	3.1354
	H	0.004534	-2.21628	3.82488
	C	4.77897	0.023063	-1.51594
	C	6.15551	0.261831	-1.56187
	C	6.85255	0.560901	-0.392306
	C	6.16961	0.619654	0.822022
	C	4.79329	0.382761	0.866816
	C	4.08904	0.081429	-0.301303
	H	4.24853	-0.207296	-2.44085
	H	6.68097	0.213262	-2.51355
	H	7.92274	0.748155	-0.427016
	H	6.70761	0.852224	1.739
	H	4.26856	0.439379	1.81964
	Br	-0.548985	-0.609812	-1.03648
	N	-1.19781	2.25216	-1.16015
	B	-0.717628	1.2394	-0.302225
	C	1.9412	2.02305	-1.84005
	H	1.38945	2.9616	-2.01584
	N	1.68745	1.53908	-0.500582
	H	3.00639	2.2359	-2.03712
	H	1.59607	1.29169	-2.5825
	C	2.13891	2.49359	0.484095
	H	3.21261	2.73489	0.39627
	H	1.59123	3.44292	0.366752
	H	1.94508	2.10666	1.48804
	C	-1.46171	2.11212	-2.57587
	H	-0.663438	2.57162	-3.17795
	H	-1.54939	1.06249	-2.85722
	H	-2.4001	2.61807	-2.83823
	C	-1.20756	3.64599	-0.758287
	H	-0.528685	4.23269	-1.39497
	H	-2.2128	4.07928	-0.860836
	H	-0.885401	3.77133	0.275262
	O	-0.627197	1.32092	1.07217
	C	-1.37325	2.07989	1.92359
	C	-2.76077	2.01762	2.00595
	H	-3.21289	2.73895	2.68194
	C	-0.552166	2.8925	2.85697
	H	0.080183	3.61691	2.32742
	H	-1.17857	3.43471	3.56831
	H	0.133947	2.24959	3.42599
	C	-3.63986	1.11546	1.4179
	C	-5.10816	1.15648	1.64465
	H	-5.47066	0.187731	2.01491
	H	-5.36326	1.92322	2.37936
	H	-5.67608	1.36777	0.729915
	O	-3.11812	0.071681	0.740787
	B	-3.77698	-0.792693	-0.156217
	N	-3.4857	-2.17759	0.010814
	N	-4.64917	-0.279147	-1.15524
	C	-3.33793	-3.08546	-1.10336
	H	-2.28001	-3.37176	-1.22805
	H	-3.91065	-4.01407	-0.964088
	H	-3.65858	-2.61978	-2.03718
	C	-2.80058	-2.64853	1.19427
	H	-3.1165	-3.6715	1.44048
	H	-1.70529	-2.6603	1.0551
	H	-3.02448	-2.00991	2.05122
	C	-5.67456	-1.06397	-1.80185
	H	-6.64283	-0.544246	-1.74346
	H	-5.46748	-1.23882	-2.86898
	H	-5.78556	-2.03293	-1.31047
	C	-4.60148	1.0843	-1.62736
	H	-4.39189	1.12235	-2.7069
	H	-5.5609	1.60208	-1.47034
	H	-3.81715	1.64769	-1.11415
TS2-A2
	Charge=	0	Multiplicity=	2
	Ni	0.922224	-0.108597	0.074081
	C	2.49681	-1.94789	-1.44674
	C	2.95563	-2.59562	-0.291297
	H	3.66802	-3.40207	-0.430943
	C	2.55761	-2.31471	1.02859
	O	1.67172	-0.972385	-1.48308
	O	1.72771	-1.41782	1.38365
	C	2.98762	-2.41202	-2.78565
	H	3.47872	-1.58455	-3.30741
	H	3.68556	-3.24743	-2.70987
	H	2.13888	-2.71456	-3.40705
	C	3.14265	-3.13124	2.14492
	H	3.82927	-3.90241	1.79119
	H	3.67684	-2.47329	2.83844
	H	2.34009	-3.60502	2.71863
	C	2.51673	2.0566	-0.939081
	C	3.55992	2.98658	-0.915209
	C	4.42848	3.03986	0.17349
	C	4.25438	2.1586	1.23925
	C	3.20943	1.23082	1.22313
	C	2.33975	1.18363	0.134106
	H	1.84411	2.02367	-1.79446
	H	3.68988	3.66807	-1.75324
	H	5.23919	3.76356	0.189757
	H	4.93062	2.19068	2.09093
	H	3.07457	0.551892	2.0629
	Br	-1.14251	1.26465	-1.78548
	N	-2.89131	1.99421	0.456298
	B	-2.20562	0.903829	-0.11934
	C	-0.03284	2.31234	1.40651
	H	-0.875898	2.73355	1.97436
	N	-0.221313	0.881538	1.24919
	H	0.885396	2.56837	1.95842
	H	0.006106	2.80531	0.429158
	C	-0.323422	0.278702	2.56425
	H	0.595629	0.403649	3.16185
	H	-1.13883	0.757346	3.12909
	H	-0.530289	-0.791515	2.48615
	C	-2.83441	3.38584	0.064169
	H	-2.39793	4.00573	0.860178
	H	-2.23766	3.51091	-0.839563
	H	-3.84594	3.7687	-0.129015
	C	-3.62651	1.81542	1.69463
	H	-3.14126	2.3657	2.5145
	H	-4.65313	2.19669	1.60477
	H	-3.6688	0.759576	1.97305
	B	-2.63289	-0.725345	0.027143
	Br	-1.14265	-2.03134	-0.008942
	C	-4.30374	-2.64705	0.163189
	H	-5.02125	-2.77412	0.982324
	H	-4.78779	-2.99222	-0.758502
	H	-3.43538	-3.27427	0.359235
	C	-5.10446	-0.403953	-0.100026
	H	-5.72982	-0.785165	-0.915956
	H	-5.7099	-0.412311	0.815024
	H	-4.82145	0.622298	-0.332109
	N	-3.92652	-1.24833	0.048162
TS2-Penta
	Charge=	0	Multiplicity=	2
	Ni	-1.14593	-0.097982	-0.034079
	C	-3.04108	-1.74015	1.4624
	C	-3.68939	-2.11869	0.275592
	H	-4.56758	-2.74958	0.363833
	C	-3.26251	-1.78817	-1.01714
	O	-2.01344	-0.989735	1.53883
	O	-2.24102	-1.07269	-1.30289
	C	-3.56432	-2.25106	2.7721
	H	-4.45599	-2.87011	2.65948
	H	-2.78718	-2.83789	3.27295
	H	-3.7943	-1.40854	3.43217
	C	-4.02335	-2.31101	-2.19759
	H	-3.35557	-2.88713	-2.84538
	H	-4.86638	-2.94	-1.90723
	H	-4.39509	-1.47361	-2.79655
	C	-3.00059	1.92535	0.835545
	C	-3.74803	3.09775	0.68281
	C	-3.67018	3.8308	-0.499459
	C	-2.85114	3.3889	-1.5379
	C	-2.10273	2.21827	-1.393
	C	-2.17524	1.49968	-0.201202
	H	-3.06176	1.35886	1.76352
	H	-4.39053	3.43333	1.49387
	H	-4.24918	4.74329	-0.613665
	H	-2.78999	3.95372	-2.46547
	H	-1.45911	1.88172	-2.20492
	Br	0.911768	-0.266619	-1.77635
	B	3.39899	0.147396	0.12714
	B	1.84902	-0.597376	0.092516
	N	3.76033	1.20579	1.04123
	N	4.37654	-0.355927	-0.792834
	N	0.261903	0.787664	0.957863
	N	1.58612	-1.87017	0.654727
	C	4.605	2.33964	0.750877
	H	4.08389	3.27285	1.0213
	H	5.55541	2.33683	1.31025
	H	4.83848	2.39194	-0.314489
	C	3.30933	1.19552	2.40805
	H	2.81007	2.13674	2.69468
	H	2.61388	0.368858	2.5732
	H	4.1512	1.06052	3.1074
	C	4.10121	-1.34178	-1.8174
	H	3.15009	-1.844	-1.63696
	H	4.06779	-0.907864	-2.8286
	H	4.88843	-2.108	-1.8216
	C	5.77932	0.013839	-0.771476
	H	6.40002	-0.879055	-0.923167
	H	6.05134	0.73035	-1.56151
	H	6.05236	0.446889	0.191339
	C	-0.003953	0.745838	2.38755
	H	0.714967	1.36496	2.93651
	H	-1.00686	1.13417	2.62623
	H	0.047606	-0.281656	2.75815
	C	0.585004	2.15462	0.56728
	H	-0.175271	2.87946	0.895442
	H	1.54123	2.4507	1.01642
	H	0.682999	2.22716	-0.519543
	C	0.452475	-2.73594	0.423976
	H	-0.125494	-2.89781	1.34472
	H	-0.216724	-2.3265	-0.33882
	H	0.782008	-3.72166	0.063823
	C	2.48975	-2.42861	1.64253
	H	2.0017	-2.53948	2.62243
	H	2.83475	-3.42651	1.33424
	H	3.36675	-1.78872	1.76856
TS2
	Charge=	0	Multiplicity=	2
	Ni	-0.653551	0.166821	0.162442
	C	-2.38502	1.78263	-1.46172
	C	-3.08737	2.25036	-0.340018
	H	-3.9667	2.85851	-0.526597
	C	-2.71052	2.06153	1.00281
	O	-1.33423	1.06088	-1.43707
	O	-1.71307	1.38436	1.41009
	C	-2.86381	2.1609	-2.83223
	H	-3.08237	1.25487	-3.40737
	H	-3.75469	2.79101	-2.80988
	H	-2.06887	2.68903	-3.36909
	C	-3.53461	2.70955	2.07886
	H	-3.96372	1.9365	2.72553
	H	-2.89426	3.32888	2.71495
	H	-4.34421	3.32525	1.68256
	C	-2.32052	-1.77851	-1.18784
	C	-3.38138	-2.67981	-1.31386
	C	-4.23851	-2.91146	-0.239348
	C	-4.03224	-2.2345	0.96182
	C	-2.9681	-1.33831	1.09028
	C	-2.10325	-1.10984	0.018383
	H	-1.66586	-1.59659	-2.03796
	H	-3.5379	-3.19703	-2.25848
	H	-5.06395	-3.61177	-0.338628
	H	-4.69911	-2.40305	1.8051
	H	-2.81251	-0.820005	2.03533
	Br	1.28432	-1.18239	-1.67273
	N	3.11601	-1.7142	0.586215
	B	2.25203	-0.732478	0.061027
	C	0.16367	-2.45609	1.26376
	H	0.96808	-2.93163	1.84756
	N	0.293422	-1.01142	1.36452
	H	-0.790442	-2.83028	1.66943
	H	0.248847	-2.79447	0.227989
	C	0.087124	-0.673362	2.76204
	H	-0.818226	-1.15678	3.17246
	H	0.934175	-1.02982	3.37176
	H	-0.019192	0.399014	2.91287
	C	3.23524	-3.10083	0.198937
	H	2.97992	-3.77376	1.03031
	H	2.57671	-3.32627	-0.641111
	H	4.26831	-3.33182	-0.099658
	C	3.9477	-1.38595	1.72671
	H	3.66183	-1.97303	2.61202
	H	5.00607	-1.60196	1.51929
	H	3.85497	-0.325043	1.97559
	B	2.35195	0.951345	0.072014
	N	3.5567	1.58951	-0.28878
	N	1.08239	1.72513	0.366968
	C	3.82155	3.01938	-0.298823
	H	4.83704	3.20519	0.070932
	H	3.75869	3.44211	-1.31098
	H	3.13486	3.56076	0.349503
	C	4.71921	0.856415	-0.764817
	H	5.01464	1.21553	-1.75966
	H	5.57846	1.00324	-0.096196
	H	4.5087	-0.211061	-0.834683
	C	0.703953	2.81095	-0.544286
	H	-0.327625	3.11648	-0.332701
	H	1.33556	3.70185	-0.438484
	H	0.746552	2.46788	-1.58028
	C	1.15263	2.24836	1.73902
	H	1.76464	3.16174	1.78815
	H	0.152389	2.48903	2.11376
	H	1.61195	1.51235	2.40403
TS3''
	Charge=	0	Multiplicity=	2
	Ni	0.029412	-0.209671	0.409223
	C	-0.634562	2.64512	0.700522
	C	-1.32154	2.64085	-0.526086
	H	-1.76284	3.57734	-0.852842
	C	-1.52304	1.51661	-1.34448
	O	-0.068073	1.63863	1.23678
	O	-1.07796	0.343429	-1.12077
	C	-0.549218	3.93083	1.47443
	H	-1.04072	4.76539	0.970382
	H	-1.00072	3.80119	2.46338
	H	0.501507	4.18917	1.64368
	C	-2.34597	1.66534	-2.59202
	H	-1.74749	1.3986	-3.46909
	H	-3.18531	0.961974	-2.56225
	H	-2.73624	2.67606	-2.72618
	C	2.62233	0.825179	-0.297292
	C	3.65284	0.929015	-1.23009
	C	3.96236	-0.141659	-2.07008
	C	3.22718	-1.32324	-1.96832
	C	2.19582	-1.44037	-1.0377
	C	1.86429	-0.353199	-0.215105
	H	2.3882	1.66754	0.349484
	H	4.21755	1.85658	-1.29794
	H	4.77142	-0.058295	-2.7904
	H	3.45767	-2.16646	-2.61622
	H	1.62799	-2.36497	-0.96999
	N	1.31287	-0.887313	1.67201
	C	2.1317	-0.044068	2.50926
	H	2.0104	-0.347362	3.55975
	H	3.20892	-0.113875	2.27117
	H	1.82003	0.998085	2.42397
	C	1.70486	-2.27246	1.76826
	H	2.75731	-2.44554	1.47771
	H	1.59585	-2.60881	2.80996
	H	1.06533	-2.9011	1.14677
	C	-1.99107	-2.30802	-0.41196
	O	-0.811811	-2.1801	-0.042391
	N	-3.05058	-1.65934	0.084707
	C	-4.36957	-1.83682	-0.484463
	H	-5.0728	-2.17821	0.281703
	H	-4.73805	-0.890731	-0.89543
	H	-4.32759	-2.57644	-1.28582
	C	-2.93174	-0.696339	1.15816
	H	-3.03798	0.328358	0.782611
	H	-3.71527	-0.879914	1.89921
	H	-1.95966	-0.803368	1.64832
	H	-2.26222	-3.02415	-1.2044
TS3
	Charge=	0	Multiplicity=	2
	Ni	0.168192	-0.457238	-0.852708
	C	2.37649	-0.722641	0.970607
	C	2.9474	0.45235	0.44983
	H	3.86112	0.806481	0.9161
	C	2.47846	1.17388	-0.658095
	O	1.31356	-1.28466	0.543357
	O	1.41477	0.90875	-1.32037
	C	3.05542	-1.40915	2.11959
	H	2.35636	-1.50407	2.95689
	H	3.33598	-2.42712	1.83068
	H	3.94809	-0.881942	2.46089
	C	3.26193	2.35448	-1.14617
	H	3.56243	2.19647	-2.18694
	H	2.63234	3.24989	-1.13554
	H	4.15462	2.54271	-0.547403
	C	-2.2091	1.13863	-0.606942
	C	-2.9376	2.09252	0.10334
	C	-2.88882	2.12886	1.49643
	C	-2.0972	1.2044	2.17891
	C	-1.35861	0.250257	1.48155
	C	-1.39085	0.232299	0.080569
	H	-2.26425	1.11957	-1.69305
	H	-3.55152	2.80619	-0.441326
	H	-3.46796	2.86553	2.04583
	H	-2.05098	1.22196	3.26548
	H	-0.740889	-0.461783	2.02307
	N	-1.30883	-1.61609	-0.769321
	C	-2.36177	-1.59925	-1.75784
	H	-2.49035	-2.61068	-2.16747
	H	-3.33579	-1.27804	-1.3492
	H	-2.10371	-0.938202	-2.58973
	C	-1.58492	-2.51079	0.328467
	H	-2.51777	-2.26081	0.862917
	H	-1.68876	-3.53494	-0.056724
	H	-0.758118	-2.5038	1.0412
Ni(OTf)₂(DMF)₂
	Charge=	0	Multiplicity=	1
	Ni	-0.227939	0.339851	-0.312416
	S	2.32163	1.75468	-0.316817
	O	2.30881	1.04885	-1.59978
	O	1.07712	1.46229	0.522472
	O	2.68198	3.16792	-0.281323
	C	3.64225	0.930018	0.677185
	F	3.47101	-0.393418	0.719984
	F	3.64384	1.40326	1.92656
	F	4.83084	1.18488	0.118345
	S	-2.78014	-1.15682	-0.350573
	O	-1.51501	-0.796051	-1.1307
	O	-3.67497	-1.9456	-1.18818
	O	-3.32116	-0.054377	0.442654
	C	-2.13426	-2.35025	0.907265
	F	-1.3822	-3.29016	0.324482
	F	-3.16043	-2.94474	1.52405
	F	-1.39729	-1.71836	1.8286
	C	-1.79804	2.46961	0.231729
	O	-1.27035	1.84627	-0.733069
	N	-2.66997	3.44555	0.063275
	C	-3.2278	4.15328	1.20032
	H	-2.98167	5.21666	1.13329
	H	-4.31583	4.04361	1.20545
	H	-2.82005	3.747	2.12622
	C	-3.11124	3.86342	-1.25506
	H	-4.202	3.81065	-1.30439
	H	-2.80086	4.89575	-1.43912
	H	-2.67913	3.21201	-2.01184
	H	-1.55228	2.23601	1.27239
	C	1.214	-1.91381	-0.840086
	O	0.806736	-1.16685	0.09399
	N	1.87262	-3.03352	-0.607557
	C	2.37711	-3.84976	-1.69559
	H	3.46598	-3.9254	-1.62762
	H	1.9504	-4.85443	-1.6323
	H	2.10757	-3.40199	-2.65228
	C	2.14524	-3.48842	0.744758
	H	1.82261	-4.52796	0.843668
	H	3.21861	-3.43358	0.94864
	H	1.60561	-2.86727	1.45776
	H	1.04044	-1.67417	-1.8938
Ni(OTf)(DMF)₃
	Charge=	0	Multiplicity=	2
	Ni	0.961669	-0.223254	-0.079177
	S	-2.10749	0.733368	-0.163315
	O	-2.28007	-0.265688	0.899094
	O	-0.730666	0.806111	-0.746489
	O	-2.72095	2.0492	0.056322
	C	-3.06826	0.036075	-1.57054
	F	-2.61764	-1.18011	-1.9119
	F	-2.98473	0.82847	-2.65001
	F	-4.36419	-0.082006	-1.24048
	C	1.3281	2.72928	0.368844
	O	1.83737	1.64636	0.030826
	N	0.471229	2.93583	1.37541
	C	-0.053952	4.25714	1.64449
	H	-1.14502	4.25502	1.55394
	H	0.210113	4.57417	2.65892
	H	0.358603	4.97267	0.930693
	C	0.050112	1.87878	2.26834
	H	0.452444	2.05065	3.27338
	H	-1.04205	1.84917	2.32601
	H	0.412855	0.916045	1.88937
	H	1.58554	3.65691	-0.166486
	C	3.89693	-0.908616	0.21697
	O	2.71574	-1.05672	0.573451
	N	4.33837	-0.511187	-0.983232
	C	5.75767	-0.387457	-1.24331
	H	6.0563	-1.05808	-2.05589
	H	6.00203	0.638962	-1.5359
	H	6.3248	-0.643112	-0.346501
	C	3.4572	-0.231024	-2.09565
	H	3.61862	0.789203	-2.45702
	H	3.65553	-0.930668	-2.91485
	H	2.41102	-0.329846	-1.77302
	H	4.71549	-1.12502	0.920375
	C	-0.683314	-2.77007	0.144768
	O	0.097216	-2.01734	-0.460527
	N	-0.857506	-2.86792	1.46763
	C	-1.90081	-3.71083	2.00807
	H	-1.49631	-4.36548	2.78636
	H	-2.69557	-3.09753	2.44913
	H	-2.3306	-4.32705	1.21593
	C	-0.171202	-2.01525	2.41123
	H	-0.888475	-1.362	2.91899
	H	0.346357	-2.62747	3.15765
	H	0.55725	-1.39389	1.87972
	H	-1.3054	-3.48323	-0.418789
